# Supplementary material for: Efficient Inverted Perovskite Solar Cells Utilizing Inorganic Composite Multiple Electron Transport Layers
Source: Small. 2025 Jul 25;21(36):e11978. doi: 10.1002/smll.202411978 (PMC12423922; doi:10.1002/smll.202411978)
Supplement: Supplementary file 2 — Supporting Information [file SMLL-21-e11978-s002.zip]

Archive with 2 entries (2 files):
- JV data file.csv
- EQE data file.csv
