# Supplementary material for: Efficient Inverted Perovskite Solar Cells Utilizing Inorganic Composite Multiple Electron Transport Layers
Source: Small. 2025 Jul 25;21(36):e11978. doi: 10.1002/smll.202411978 (PMC12423922; doi:10.1002/smll.202411978)
Supplement: Supplementary file 2 — Supporting Information [file SMLL-21-e11978-s002.zip › JV data file.csv]

Voltage [V]	Current density [mA/cm2]
1.25	-36.14251
1.23245	-2.87E+01
1.21485	-21.62361
1.1973	-15.15421
1.17975	-9.27166
1.16215	-3.92157
1.1446	1.14893
1.12705	5.62587
1.10945	9.60095
1.0919	13.18469
1.0743	16.1574
1.05675	18.50966
1.0392	20.31165
1.0216	21.67689
1.00405	22.68741
0.9865	23.42241
0.9689	23.92288
0.95135	24.29244
0.9338	24.5485
0.9162	24.72605
0.89865	24.83382
0.8811	24.89742
0.8635	24.93183
0.84595	24.95461
0.8284	24.97743
0.8108	24.99634
0.79325	25.01022
0.7757	25.0174
0.7581	25.02363
0.74055	25.0335
0.72295	25.04026
0.7054	25.0523
0.68785	25.05716
0.67025	25.07814
0.6527	25.08716
0.63515	25.09348
0.61755	25.10731
0.6	25.11214
0.58245	25.11082
0.56485	25.1194
0.5473	25.13964
0.52975	25.16758
0.51215	25.17942
0.4946	25.17826
0.47705	25.1695
0.45945	25.1723
0.4419	25.18648
0.4243	25.19255
0.40675	25.19234
0.3892	25.1989
0.3716	25.19787
0.35405	25.2027
0.3365	25.21458
0.3189	25.22647
0.30135	25.23876
0.2838	25.25176
0.2662	25.26206
0.24865	25.26024
0.2311	25.27401
0.2135	25.30378
0.19595	25.31619
0.1784	25.30562
0.1608	25.30686
0.14325	25.29424
0.1257	25.29276
0.1081	25.29753
0.09055	25.30484
0.07295	25.31583
0.0554	25.32256
0.03785	25.32087
0.02025	25.32171
0.0027	25.34461
-0.01485	25.40153
-0.03245	25.36726
-0.05	25.34389
