# Supplementary material for: Efficient Inverted Perovskite Solar Cells Utilizing Inorganic Composite Multiple Electron Transport Layers
Source: Small. 2025 Jul 25;21(36):e11978. doi: 10.1002/smll.202411978 (PMC12423922; doi:10.1002/smll.202411978)
Supplement: Supplementary file 2 — Supporting Information [file SMLL-21-e11978-s002.zip › EQE data file.csv]

wavelength [nm]	EQE [%]
300	0
310	1.45E-04
320	0.00754
330	0.04501
340	0.1117
350	0.19712
360	0.3043
370	0.44937
380	0.61804
390	0.78462
400	0.99263
410	1.32598
420	1.68489
430	2.04976
440	2.42843
450	2.89357
460	3.4091
470	3.94316
480	4.49572
490	5.03921
500	5.60426
510	6.16856
520	6.72553
530	7.31229
540	7.92297
550	8.54173
560	9.17531
570	9.81172
580	10.44811
590	11.09559
600	11.73454
610	12.3911
620	13.04837
630	13.69963
640	14.36832
650	15.0419
660	15.6987
670	16.39064
680	17.09369
690	17.74194
700	18.39479
710	19.06275
720	19.68135
730	20.24787
740	20.87252
750	21.53141
760	22.16667
770	22.55799
780	23.19339
790	23.77219
800	24.19637
810	24.43759
820	24.52779
830	24.55983
840	24.57435
850	24.58059
860	24.58395
870	24.58586
880	24.58653
890	24.58654
900	24.58655
